# Supplementary material for: Photoendosymbiosis of the Blue Subtropical Montipora Corals of Norfolk Island, South Pacific
Source: Microorganisms. 2025 Sep 16;13(9):2155. doi: 10.3390/microorganisms13092155 (PMC12472439; doi:10.3390/microorganisms13092155)
Supplement: Supplementary file 1 [file microorganisms-13-02155-s001.zip]

Archive with 9 entries (9 files):
- Supplementary Material S1 DNA_Extraction_Protocol_Notes.pdf
- Supplementary Material S2 DNA_Extraction_Protocol_Recoverall.pdf
- Supplementary Material S3 ITS2 Data.zip
- Supplementary Material S4 Statistics and Code.zip
- Table S1 Temperature_Data.csv
- Table S2 Montipora_GPS_Coordinates.csv
- Table S3 PAM_Data.csv
- Table S4 PAM_Data_March24.xlsx
- Table S5 Symbiont Counts and Waxing.xlsx
