# Supplementary material for: Photoendosymbiosis of the Blue Subtropical Montipora Corals of Norfolk Island, South Pacific
Source: Microorganisms. 2025 Sep 16;13(9):2155. doi: 10.3390/microorganisms13092155 (PMC12472439; doi:10.3390/microorganisms13092155)
Supplement: Supplementary file 1 [file microorganisms-13-02155-s001.zip › Table S1 Temperature_Data.csv]

Timepoint	SST	DHW
1/08/2022	19.67	0
2/08/2022	19.61	0
3/08/2022	19.62	0
4/08/2022	19.56	0
5/08/2022	19.81	0
6/08/2022	19.88	0
7/08/2022	19.71	0
8/08/2022	19.63	0
9/08/2022	19.62	0
10/08/2022	19.42	0
11/08/2022	19.35	0
12/08/2022	19.42	0
13/08/2022	19.35	0
14/08/2022	19.33	0
15/08/2022	19.09	0
16/08/2022	19.06	0
17/08/2022	19.01	0
18/08/2022	19.24	0
19/08/2022	19.32	0
20/08/2022	19.27	0
21/08/2022	19.36	0
22/08/2022	19.29	0
23/08/2022	19.28	0
24/08/2022	19.38	0
25/08/2022	19.35	0
26/08/2022	19.25	0
27/08/2022	19.28	0
28/08/2022	19.22	0
29/08/2022	19.25	0
30/08/2022	19.24	0
31/08/2022	19.07	0
1/09/2022	19.11	0
2/09/2022	19.17	0
3/09/2022	19.03	0
4/09/2022	19.3	0
5/09/2022	19.08	0
6/09/2022	18.96	0
7/09/2022	19.04	0
8/09/2022	19.03	0
9/09/2022	18.96	0
10/09/2022	19.11	0
11/09/2022	19.15	0
12/09/2022	19	0
13/09/2022	19.06	0
14/09/2022	19.07	0
15/09/2022	19.08	0
16/09/2022	19.12	0
17/09/2022	19.08	0
18/09/2022	19.08	0
19/09/2022	19.08	0
20/09/2022	19.35	0
21/09/2022	19.32	0
22/09/2022	19.28	0
23/09/2022	19.19	0
24/09/2022	19.28	0
25/09/2022	19.37	0
26/09/2022	19.48	0
27/09/2022	19.55	0
28/09/2022	19.59	0
29/09/2022	19.68	0
30/09/2022	19.66	0
1/10/2022	19.59	0
2/10/2022	19.54	0
3/10/2022	19.55	0
4/10/2022	19.63	0
5/10/2022	19.63	0
6/10/2022	19.78	0
7/10/2022	19.67	0
8/10/2022	19.63	0
9/10/2022	19.65	0
10/10/2022	19.83	0
11/10/2022	19.78	0
12/10/2022	19.65	0
13/10/2022	19.97	0
14/10/2022	20.01	0
15/10/2022	19.85	0
16/10/2022	20.05	0
17/10/2022	19.99	0
18/10/2022	19.97	0
19/10/2022	19.96	0
20/10/2022	20.05	0
21/10/2022	20.05	0
22/10/2022	20.04	0
23/10/2022	20.01	0
24/10/2022	20.03	0
25/10/2022	20.04	0
26/10/2022	20.19	0
27/10/2022	20.5	0
28/10/2022	20.65	0
29/10/2022	20.56	0
30/10/2022	20.8	0
31/10/2022	20.7	0
1/11/2022	21.06	0
2/11/2022	21.08	0
3/11/2022	21.12	0
4/11/2022	20.92	0
5/11/2022	20.75	0
6/11/2022	21.14	0
7/11/2022	21.2	0
8/11/2022	21.14	0
9/11/2022	21.17	0
10/11/2022	21.25	0
11/11/2022	21.4	0
12/11/2022	21.43	0
13/11/2022	21.61	0
14/11/2022	21.64	0
15/11/2022	21.94	0
16/11/2022	21.86	0
17/11/2022	21.9	0
18/11/2022	21.76	0
19/11/2022	21.65	0
20/11/2022	21.66	0
21/11/2022	21.62	0
22/11/2022	21.5	0
23/11/2022	21.52	0
24/11/2022	21.55	0
25/11/2022	21.55	0
26/11/2022	21.64	0
27/11/2022	21.64	0
28/11/2022	21.92	0
29/11/2022	21.54	0
30/11/2022	21.77	0
1/12/2022	21.57	0
2/12/2022	21.51	0
3/12/2022	21.25	0
4/12/2022	21.38	0
5/12/2022	21.7	0
6/12/2022	21.44	0
7/12/2022	21.3	0
8/12/2022	21.68	0
9/12/2022	22.12	0
10/12/2022	22.17	0
11/12/2022	22.07	0
12/12/2022	21.94	0
13/12/2022	22.17	0
14/12/2022	22.41	0
15/12/2022	22.4	0
16/12/2022	22.49	0
17/12/2022	22.35	0
18/12/2022	22.34	0
19/12/2022	22.51	0
20/12/2022	22.41	0
21/12/2022	22.24	0
22/12/2022	22.74	0
23/12/2022	22.6	0
24/12/2022	22.25	0
25/12/2022	22.4	0
26/12/2022	22.31	0
27/12/2022	22.26	0
28/12/2022	22.34	0
29/12/2022	22.13	0
30/12/2022	22.18	0
31/12/2022	21.88	0
1/01/2023	21.85	0
2/01/2023	21.8	0
3/01/2023	22.24	0
4/01/2023	22.33	0
5/01/2023	22.47	0
6/01/2023	22.64	0
7/01/2023	22.59	0
8/01/2023	22.65	0
9/01/2023	22.58	0
10/01/2023	22.73	0
11/01/2023	22.82	0
12/01/2023	23.25	0
13/01/2023	23.56	0
14/01/2023	23.44	0
15/01/2023	23.21	0
16/01/2023	22.98	0
17/01/2023	22.94	0
18/01/2023	22.92	0
19/01/2023	23	0
20/01/2023	23.1	0
21/01/2023	23.19	0
22/01/2023	23.11	0
23/01/2023	23.16	0
24/01/2023	23.33	0
25/01/2023	23.39	0
26/01/2023	23.34	0
27/01/2023	23.45	0
28/01/2023	23.56	0
29/01/2023	24.22	0
30/01/2023	24.13	0
31/01/2023	24.41	0
1/02/2023	24.56	0
2/02/2023	24.33	0
3/02/2023	24.66	0.1471
4/02/2023	24.98	0.3357
5/02/2023	25.36	0.5729
6/02/2023	25.13	0.7814
7/02/2023	25.23	1.0171
8/02/2023	25.13	1.2357
9/02/2023	24.59	1.2357
10/02/2023	24.86	1.4171
11/02/2023	24.15	1.4171
12/02/2023	24.25	1.4171
13/02/2023	23.81	1.4171
14/02/2023	23.47	1.4171
15/02/2023	23.46	1.4171
16/02/2023	23.48	1.4171
17/02/2023	23.38	1.4171
18/02/2023	23.41	1.4171
19/02/2023	23.41	1.4171
20/02/2023	23.36	1.4171
21/02/2023	23.26	1.4171
22/02/2023	23.22	1.4171
23/02/2023	23.07	1.4171
24/02/2023	23.09	1.4171
25/02/2023	23.07	1.4171
26/02/2023	23.24	1.4171
27/02/2023	23.28	1.4171
28/02/2023	23.34	1.4171
1/03/2023	23.3	1.4171
2/03/2023	23.66	1.4171
3/03/2023	24.08	1.4171
4/03/2023	24.1	1.4171
5/03/2023	24.22	1.4171
6/03/2023	24.25	1.4171
7/03/2023	24.43	1.4171
8/03/2023	24.54	1.4171
9/03/2023	24.71	1.4171
10/03/2023	24.34	1.4171
11/03/2023	24.45	1.4171
12/03/2023	24.53	1.4171
13/03/2023	24.54	1.4171
14/03/2023	24.36	1.4171
15/03/2023	24.52	1.4171
16/03/2023	24.52	1.4171
17/03/2023	24.54	1.4171
18/03/2023	24.6	1.4171
19/03/2023	24.49	1.4171
20/03/2023	24.31	1.4171
21/03/2023	24.14	1.4171
22/03/2023	23.93	1.4171
23/03/2023	23.85	1.4171
24/03/2023	23.86	1.4171
25/03/2023	23.65	1.4171
26/03/2023	23.72	1.4171
27/03/2023	23.71	1.4171
28/03/2023	23.69	1.4171
29/03/2023	23.67	1.4171
30/03/2023	23.85	1.4171
31/03/2023	23.81	1.4171
1/04/2023	23.82	1.4171
2/04/2023	23.72	1.4171
3/04/2023	23.45	1.4171
4/04/2023	23.47	1.4171
5/04/2023	23.69	1.4171
6/04/2023	23.55	1.4171
7/04/2023	23.28	1.4171
8/04/2023	23.17	1.4171
9/04/2023	23.25	1.4171
10/04/2023	23.17	1.4171
11/04/2023	23.03	1.4171
12/04/2023	23.12	1.4171
13/04/2023	23.18	1.4171
14/04/2023	23.1	1.4171
15/04/2023	23.61	1.4171
16/04/2023	23.62	1.4171
17/04/2023	23.45	1.4171
18/04/2023	23.05	1.4171
19/04/2023	23.59	1.4171
20/04/2023	23.74	1.4171
21/04/2023	23.92	1.4171
22/04/2023	24.07	1.4171
23/04/2023	23.81	1.4171
24/04/2023	23.43	1.4171
25/04/2023	23.2	1.4171
26/04/2023	22.87	1.4171
27/04/2023	22.72	1.4171
28/04/2023	22.68	1.27
29/04/2023	22.61	1.0814
30/04/2023	22.56	0.8443
1/05/2023	22.57	0.6357
2/05/2023	22.61	0.4
3/05/2023	22.75	0.1814
4/05/2023	22.63	0.1814
5/05/2023	22.67	0
6/05/2023	22.65	0
7/05/2023	22.79	0
8/05/2023	22.8	0
9/05/2023	22.6	0
10/05/2023	22.29	0
11/05/2023	22.18	0
12/05/2023	22.09	0
13/05/2023	22.06	0
14/05/2023	21.92	0
15/05/2023	21.87	0
16/05/2023	21.72	0
17/05/2023	21.89	0
18/05/2023	21.68	0
19/05/2023	21.52	0
20/05/2023	21.38	0
21/05/2023	21.47	0
22/05/2023	21.22	0
23/05/2023	21.06	0
24/05/2023	20.94	0
25/05/2023	20.89	0
26/05/2023	20.99	0
27/05/2023	20.93	0
28/05/2023	20.92	0
29/05/2023	20.86	0
30/05/2023	20.81	0
31/05/2023	20.89	0
1/06/2023	20.9	0
2/06/2023	20.91	0
3/06/2023	21.01	0
4/06/2023	21	0
5/06/2023	20.82	0
6/06/2023	20.73	0
7/06/2023	20.58	0
8/06/2023	20.49	0
9/06/2023	20.46	0
10/06/2023	20.45	0
11/06/2023	20.49	0
12/06/2023	20.4	0
13/06/2023	20.35	0
14/06/2023	20.33	0
15/06/2023	20.31	0
16/06/2023	20.24	0
17/06/2023	20.19	0
18/06/2023	20.16	0
19/06/2023	20.1	0
20/06/2023	20.26	0
21/06/2023	20.04	0
22/06/2023	19.93	0
23/06/2023	19.89	0
24/06/2023	19.81	0
25/06/2023	19.82	0
26/06/2023	19.83	0
27/06/2023	19.63	0
28/06/2023	19.61	0
29/06/2023	19.59	0
30/06/2023	19.48	0
1/07/2023	19.6	0
2/07/2023	19.46	0
3/07/2023	19.46	0
4/07/2023	19.51	0
5/07/2023	19.55	0
6/07/2023	19.81	0
7/07/2023	19.93	0
8/07/2023	19.65	0
9/07/2023	19.59	0
10/07/2023	19.47	0
11/07/2023	19.5	0
12/07/2023	19.56	0
13/07/2023	19.52	0
14/07/2023	19.43	0
15/07/2023	19.43	0
16/07/2023	19.68	0
17/07/2023	19.59	0
18/07/2023	19.47	0
19/07/2023	19.58	0
20/07/2023	19.26	0
21/07/2023	19.15	0
22/07/2023	19.09	0
23/07/2023	19.1	0
24/07/2023	19.07	0
25/07/2023	19.04	0
26/07/2023	18.92	0
27/07/2023	18.83	0
28/07/2023	18.9	0
29/07/2023	19	0
30/07/2023	19.06	0
31/07/2023	19.13	0
1/08/2023	19.2	0
2/08/2023	19.04	0
3/08/2023	19.07	0
4/08/2023	18.95	0
5/08/2023	18.88	0
6/08/2023	18.83	0
7/08/2023	18.89	0
8/08/2023	18.95	0
9/08/2023	19.04	0
10/08/2023	19.15	0
11/08/2023	19.04	0
12/08/2023	19.2	0
13/08/2023	19.12	0
14/08/2023	19.12	0
15/08/2023	19.04	0
16/08/2023	19	0
17/08/2023	18.83	0
18/08/2023	19.11	0
19/08/2023	18.75	0
20/08/2023	18.76	0
21/08/2023	18.78	0
22/08/2023	18.96	0
23/08/2023	19.02	0
24/08/2023	18.99	0
25/08/2023	19	0
26/08/2023	19.14	0
27/08/2023	19.11	0
28/08/2023	19.06	0
29/08/2023	19.13	0
30/08/2023	19.12	0
31/08/2023	19.19	0
1/09/2023	19.37	0
2/09/2023	19.39	0
3/09/2023	19.32	0
4/09/2023	19.33	0
5/09/2023	19.42	0
6/09/2023	19.59	0
7/09/2023	19.72	0
8/09/2023	19.82	0
9/09/2023	19.79	0
10/09/2023	19.9	0
11/09/2023	19.75	0
12/09/2023	20.01	0
13/09/2023	20.06	0
14/09/2023	19.62	0
15/09/2023	19.62	0
16/09/2023	19.76	0
17/09/2023	19.6	0
18/09/2023	19.54	0
19/09/2023	19.63	0
20/09/2023	19.49	0
21/09/2023	19.64	0
22/09/2023	19.67	0
23/09/2023	19.48	0
24/09/2023	19.53	0
25/09/2023	19.33	0
26/09/2023	19.21	0
27/09/2023	19.28	0
28/09/2023	19.18	0
29/09/2023	19.24	0
30/09/2023	19.29	0
1/10/2023	19.22	0
2/10/2023	19.15	0
3/10/2023	19.34	0
4/10/2023	19.75	0
5/10/2023	20	0
6/10/2023	20.05	0
7/10/2023	20.45	0
8/10/2023	20.34	0
9/10/2023	20.13	0
10/10/2023	20.47	0
11/10/2023	20.77	0
12/10/2023	20.89	0
13/10/2023	21.08	0
14/10/2023	21.09	0
15/10/2023	21.12	0
16/10/2023	21.05	0
17/10/2023	21.08	0
18/10/2023	20.87	0
19/10/2023	20.73	0
20/10/2023	20.91	0
21/10/2023	20.88	0
22/10/2023	21.28	0
23/10/2023	20.97	0
24/10/2023	21.1	0
25/10/2023	21.04	0
26/10/2023	21.16	0
27/10/2023	21.24	0
28/10/2023	21.29	0
29/10/2023	21.24	0
30/10/2023	20.68	0
31/10/2023	20.24	0
1/11/2023	20.42	0
2/11/2023	20.23	0
3/11/2023	20.44	0
4/11/2023	20.71	0
5/11/2023	20.83	0
6/11/2023	20.83	0
7/11/2023	20.79	0
8/11/2023	20.66	0
9/11/2023	20.57	0
10/11/2023	20.54	0
11/11/2023	20.53	0
12/11/2023	20.7	0
13/11/2023	20.74	0
14/11/2023	20.9	0
15/11/2023	21.17	0
16/11/2023	21.4	0
17/11/2023	21.13	0
18/11/2023	20.99	0
19/11/2023	20.82	0
20/11/2023	20.72	0
21/11/2023	20.62	0
22/11/2023	20.82	0
23/11/2023	20.8	0
24/11/2023	20.86	0
25/11/2023	20.81	0
26/11/2023	21.04	0
27/11/2023	21.19	0
28/11/2023	21.4	0
29/11/2023	21.62	0
30/11/2023	21.44	0
1/12/2023	21.61	0
2/12/2023	21.76	0
3/12/2023	22.02	0
4/12/2023	21.95	0
5/12/2023	22.29	0
6/12/2023	22.46	0
7/12/2023	22.39	0
8/12/2023	22.28	0
9/12/2023	22.23	0
10/12/2023	22.1	0
11/12/2023	22.05	0
12/12/2023	22.2	0
13/12/2023	21.94	0
14/12/2023	22.34	0
15/12/2023	22.44	0
16/12/2023	22.55	0
17/12/2023	22.83	0
18/12/2023	22.7	0
19/12/2023	22.56	0
20/12/2023	22.7	0
21/12/2023	22.88	0
22/12/2023	23.71	0
23/12/2023	23.67	0
24/12/2023	23.94	0
25/12/2023	23.8	0
26/12/2023	24.31	0
27/12/2023	24.54	0
28/12/2023	24.68	0
29/12/2023	24.75	0
30/12/2023	24.94	0.1543
31/12/2023	25.09	0.3429
1/01/2024	24.99	0.5229
2/01/2024	24.84	0.6829
3/01/2024	24.81	0.8429
4/01/2024	24.79	0.8429
5/01/2024	24.96	1.01
6/01/2024	24.75	1.01
7/01/2024	24.59	1.01
8/01/2024	24.44	1.01
9/01/2024	24.25	1.01
10/01/2024	24.58	1.01
11/01/2024	24.44	1.01
12/01/2024	24.64	1.01
13/01/2024	24.57	1.01
14/01/2024	24.89	1.1786
15/01/2024	24.94	1.3543
16/01/2024	25.23	1.5714
17/01/2024	25.4	1.82
18/01/2024	25.5	2.0714
19/01/2024	25.57	2.3414
20/01/2024	25.58	2.6157
21/01/2024	25.62	2.8886
22/01/2024	25.83	3.1871
23/01/2024	25.63	3.4614
24/01/2024	25.7	3.74
25/01/2024	25.52	3.9957
26/01/2024	25.27	4.21
27/01/2024	25.31	4.4457
28/01/2024	25.38	4.6857
29/01/2024	25.14	4.8871
30/01/2024	24.88	5.0514
31/01/2024	24.8	5.2157
1/02/2024	24.62	5.2157
2/02/2024	24.98	5.4
3/02/2024	24.95	5.5729
4/02/2024	25.05	5.7529
5/02/2024	25.17	5.9457
6/02/2024	25.47	6.1771
7/02/2024	25.36	6.3829
8/02/2024	25.17	6.5571
9/02/2024	25.24	6.7386
10/02/2024	25.37	6.9471
11/02/2024	25.12	7.1257
12/02/2024	25.17	7.3057
13/02/2024	25.16	7.4829
14/02/2024	25.26	7.6714
15/02/2024	25.3	7.8657
16/02/2024	25.27	8.0629
17/02/2024	25.18	8.25
18/02/2024	25.2	8.4471
19/02/2024	25.26	8.6571
20/02/2024	25.3	8.8671
21/02/2024	25.44	9.1043
22/02/2024	25.25	9.3057
23/02/2024	25.52	9.5486
24/02/2024	25.55	9.8143
25/02/2024	25.58	10.0771
26/02/2024	25.57	10.3486
27/02/2024	25.31	10.5871
28/02/2024	25.16	10.8043
29/02/2024	25.07	11.0043
1/03/2024	25	11.1986
2/03/2024	25.34	11.4286
3/03/2024	25.26	11.6386
4/03/2024	25.28	11.86
5/03/2024	25.31	12.0786
6/03/2024	25.2	12.2843
7/03/2024	25.21	12.4857
8/03/2024	25.02	12.6714
9/03/2024	24.87	12.8457
10/03/2024	24.81	13.0129
11/03/2024	24.66	13.1571
12/03/2024	24.6	13.1571
13/03/2024	24.59	13.1571
14/03/2024	24.74	13.3171
15/03/2024	24.93	13.4886
16/03/2024	24.86	13.6643
17/03/2024	24.58	13.6643
18/03/2024	24.52	13.6643
19/03/2024	24.39	13.6643
20/03/2024	24.28	13.6643
21/03/2024	24.26	13.6643
22/03/2024	24.38	13.6643
23/03/2024	24.42	13.51
24/03/2024	24.52	13.3214
25/03/2024	24.54	13.1414
26/03/2024	24.55	12.9814
27/03/2024	24.43	12.8214
28/03/2024	24.46	12.8214
29/03/2024	24.37	12.6543
30/03/2024	24.47	12.6543
31/03/2024	24.46	12.6543
1/04/2024	24.43	12.6543
2/04/2024	24.5	12.6543
3/04/2024	24.48	12.6543
4/04/2024	24.51	12.6543
5/04/2024	24.37	12.6543
6/04/2024	24.34	12.6543
7/04/2024	24.34	12.4857
8/04/2024	24.25	12.31
9/04/2024	24.09	12.0929
10/04/2024	24.43	11.8443
11/04/2024	24.28	11.5929
12/04/2024	24.17	11.3229
13/04/2024	24.03	11.0486
14/04/2024	24.09	10.7757
15/04/2024	24.01	10.4771
16/04/2024	23.92	10.2029
