# Supplementary material for: Photoendosymbiosis of the Blue Subtropical Montipora Corals of Norfolk Island, South Pacific
Source: Microorganisms. 2025 Sep 16;13(9):2155. doi: 10.3390/microorganisms13092155 (PMC12472439; doi:10.3390/microorganisms13092155)
Supplement: Supplementary file 1 [file microorganisms-13-02155-s001.zip › Table S2 Montipora_GPS_Coordinates.csv]

Colony ID	GPS Coordinates S	GPS Coordinates E
PM_1	29 03 550	167 57 450
PM_2	29 03 553	167 57 443
PM_3	29 03 549	167 57 466
PM_4	29 03 553	167 57 464
PM_5	29 03 547	167 57 465
