# Supplementary material for: Photoendosymbiosis of the Blue Subtropical Montipora Corals of Norfolk Island, South Pacific
Source: Microorganisms. 2025 Sep 16;13(9):2155. doi: 10.3390/microorganisms13092155 (PMC12472439; doi:10.3390/microorganisms13092155)
Supplement: Supplementary file 1 [file microorganisms-13-02155-s001.zip › Table S3 PAM_Data.csv]

Time Point	Colourmorph	ID	Sample ID	Genus	Sample Date	Y(II)1	Y(II)2	Y(II)3	Average
September	Blue		PurpleMonti_Sept22_1	Montipora	Sep-22	0.339	0.294	0.329	0.320666667
September	Blue		PurpleMonti_Sept22_2	Montipora	Sep-22	0.323	0.331	0.352	0.335333333
September	Blue		PurpleMonti_Sept22_3	Montipora	Sep-22	0.305	0.288	0.281	0.291333333
September	Blue		PurpleMonti_Sept22_4	Montipora	Sep-22	0.301	0.309	0.322	0.310666667
September	Blue		PurpleMonti_Sept22_5	Montipora	Sep-22	0.399	0.34	0.365	0.368
December	Blue		PurpleMonti_Dec22_1	Montipora	Dec-22	0.487	0.438	0.471	0.465333333
December	Blue		PurpleMonti_Dec22_2	Montipora	Dec-22	0.413	0.449	0.463	0.441666667
December	Blue		PurpleMonti_Dec22_3	Montipora	Dec-22	0.516	0.504	0.462	0.494
December	Blue		PurpleMonti_Dec22_4	Montipora	Dec-22	0.427	0.466	0.444	0.445666667
April	Blue		PurpleMonti_April23_1	Montipora	Apr-23	0.61	0.608	0.606	0.608
April	Blue		PurpleMonti_April23_2	Montipora	Apr-23	0.642	0.653	0.641	0.645333333
April	Blue		PurpleMonti_April23_3	Montipora	Apr-23	0.6	0.606	0.609	0.605
April	Blue		PurpleMonti_April23_4	Montipora	Apr-23	0.645	0.636	0.623	0.634666667
April	Blue		PurpleMonti_April23_5	Montipora	Apr-23	0.621	0.641	0.63	0.630666667
August	Blue		PurpleMonti_August23_1	Montipora	Aug-23	0.358	0.358	0.299	0.338333333
August	Blue		PurpleMonti_August23_2	Montipora	Aug-23	0.381	0.373	0.335	0.363
August	Blue		PurpleMonti_August23_3	Montipora	Aug-23	0.559	0.281	0.259	0.366333333
August	Blue		PurpleMonti_August23_4	Montipora	Aug-23	0.361	0.326	0.33	0.339
August	Blue		PurpleMonti_August23_5	Montipora	Aug-23	0.327	0.319	0.291	0.312333333
March	Blue		PurpleMonti_March24_1	Montipora	Mar-24				0.536
March	Blue		PurpleMonti_March24_2	Montipora	Mar-24				0.489
March	Blue		PurpleMonti_March24_3	Montipora	Mar-24				0.5212
March	Blue		PurpleMonti_March24_4	Montipora	Mar-24				0.5046
March	Blue		PurpleMonti_March24_5	Montipora	Mar-24				0.5648
