# Supplementary material for: Photoendosymbiosis of the Blue Subtropical Montipora Corals of Norfolk Island, South Pacific
Source: Microorganisms. 2025 Sep 16;13(9):2155. doi: 10.3390/microorganisms13092155 (PMC12472439; doi:10.3390/microorganisms13092155)
Supplement: Supplementary file 1 [file microorganisms-13-02155-s001.zip › Table S4 PAM_Data_March24.xlsx]

## Sheet: Purple Montipora_PAM_March24
Purple Montipora
2024-03-01
PAM Data
Colonies have patchy fluoresence. Average taken across whole sample below:
Sample ID	Yield	Yield	Yield	Yield	Yield	Average Yield
Purple Monti 1	0.412	0.49	0.591	0.607	0.58	0.536
Purple Monti 2	0.523	0.543	0.433	0.437	0.509	0.489
Purple Monti 3	0.5	0.519	0.522	0.528	0.537	0.5212
Purple Monti 4	0.57	0.606	0.473	0.464	0.41	0.5046
Purple Monti 5	0.579	0.584	0.598	0.494	0.569	0.5648
Sample ID	Yield fluoresent patch)	Yield fluoresent patch)	Yield healthy	Yield healthy	Average (fluorescent)	Average (healthy)		% Difference in Yield (fluoresent vs non-fluorescent)
Purple Monti 1	0.404	0.406	0.598	0.597	0.405	0.5975	67.7824	32.2176
Purple Monti 2	0.434	0.429	0.538	0.544	0.4315	0.541	79.7597	20.2403
Purple Monti 3	0.503	0.486	0.537	0.539	0.4945	0.538	91.9145	8.0855
Purple Monti 4	0.405	0.409	0.596	0.603	0.407	0.5995	67.8899	32.1101
Purple Monti 5	0.479	0.441	0.585	0.575	0.46	0.58	79.3103	20.6897
