# Supplementary material for: Photoendosymbiosis of the Blue Subtropical Montipora Corals of Norfolk Island, South Pacific
Source: Microorganisms. 2025 Sep 16;13(9):2155. doi: 10.3390/microorganisms13092155 (PMC12472439; doi:10.3390/microorganisms13092155)
Supplement: Supplementary file 1 [file microorganisms-13-02155-s001.zip › Table S5 Symbiont Counts and Waxing.xlsx]

## Sheet: Standards
Standards			Wax 1	Wax 2
Standards (30/6/22)	Surface area ( cm^2)	Weight (No wax) (g)	Weight 1 (g)	Weight 2 (g)	Weight 1 - Weight 2 (g)
Cyclinder 1	6.64	1.3701	1.4096	1.4702	0.0606
Cylinder 2	9.42	1.8164	2.0098	2.136	0.1262
Cyclider 3	13.57	2.7375	2.9889	3.2391	0.2502
Cylinder 4	21.43	4.7738	5.2092	5.6381	0.4289
Cylinder 5	14.14	2.5787	2.955	3.2652	0.3102
Cylinder 6	17.34	3.4924	4.1205	4.5657	0.4452
Cylinder 7	23.62	5.3464	5.8883	6.6595	0.7712
Cylinder 8	37.93	9.2048	10.4027	11.3647	0.962
Surface area ( cm^2)	Weight 1 - Weight 2 (g)
6.64	0.0606
9.42	0.1262
13.57	0.2502
21.43	0.4289
14.14	0.3102
17.34	0.4452
23.62	0.7712
37.93	0.962
y=0.0303x-0.127

## Sheet: Samples Waxing
Sample Waxing
Sample ID	Colour morph	Time point	Weight (No wax)	Weight 1 (g)	Weight 2 (g)	Weight 2 - Weight 1 (g)	Surface area	Zoox Counts	Algal Abundance per cm^2 (zoox counts/ surface area)	1-3mil per cm squared = healthy coral
A22_White_3	White	2022-04-01	3.394	3.6736	3.8968	0.2232	11.5578	4900000	423958
A22_White_4	White	2022-04-01	4.0019	4.2674	4.4273	0.1599	9.46865	3.67333e+06	387947
A22_White_5	White	2022-04-01	6.0536	6.4417	6.6931	0.2514	12.4884	7300000	584540
A22_White_6	White	2022-04-01	2.0266	2.1942	2.3245	0.1303	8.49175	N/A
A22_Brown_1	Brown	2022-04-01	3.775	3.9782	4.2067	0.2285	11.7327	5.64667e+06	481277
A22_Brown_2	Brown	2022-04-01	3.3316	3.6895	3.8821	0.1926	10.5479	N/A
A22_Brown_3	Brown	2022-04-01	6.463	6.9705	7.2837	0.3132	14.5281	5.85333e+06	402899
A22_Brown_4	Brown	2022-04-01	4.8622	5.2753	5.5427	0.2674	13.0165	4.12667e+06	317033
A22_Brown_5	Brown	2022-04-01	7.5	7.7379	7.79025	0.05235	5.91914	N/A
A22_Brown_6	Brown	2022-04-01	1.9007	2.0812	2.1917	0.1105	7.83828	N/A
A22_Pink_1	Pink	2022-04-01	3.4305	3.6385	3.7836	0.1451	8.9802	2.54667e+06	283587
A22_Pink_2	Pink	2022-04-01	3.4662	3.7375	3.9101	0.1726	9.88779	6.33333e+06	640521
A22_Pink_3	Pink	2022-04-01	2.4389	2.7631	2.937	0.1739	9.93069	N/A
D22_Purple_1	Purple	2022-12-01	7.9875	8.5995	8.9736	0.3741	16.538	5540000	334987
D22_Purple_2	Purple	2022-12-01	2.5152	2.7826	2.9494	0.1668	9.69637	6360000	655916
D22_Purple_3	Purple	2022-12-01	2.0966	2.3504	2.4868	0.1364	8.69307	8.07333e+06	928709
D22_Purple_4	Purple	2022-12-01	1.5097	1.8	1.9227	0.1227	8.24092	5.56667e+06	675491
D22_Purple_5	Purple	2022-12-01	1.5604	1.8359	1.96	0.1241	8.28713	7840000	946045
D22_White_1	White	2022-12-01	4.6656	4.9411	5.0862	0.1451	8.9802	3720000	414245
D22_White_2	White	2022-12-01	1.7679	1.9905	2.1438	0.1533	9.25083	7.72667e+06	835241
D22_White_3	White	2022-12-01	3.8283	4.0944	4.2655	0.1711	9.83828	3.62667e+06	368628
D22_White_4	White	2022-12-01	1.5178	1.7386	1.8113	0.0727	6.59076	6.20667e+06	941723
D22_White_5	White	2022-12-01	3.6567	4.015	4.2194	0.2044	10.9373	5.61333e+06	513229
D22_Orange_1	Orange	2022-12-01	4.6487	5.0517	5.2124	0.1607	9.49505	7.88667e+06	830608
D22_Orange_2	Orange	2022-12-01	4.5308	4.9414	5.1003	0.1589	9.43564	6.12667e+06	649311
D22_Orange_3	Orange	2022-12-01	4.3086	4.6508	4.824	0.1732	9.90759	8580000	866003
D22_Orange_4	Orange	2022-12-01	1.4934	1.7355	1.8325	0.097	7.39274	4.10667e+06	555500
D22_Orange_5	Orange	2022-12-01	4.2753	4.5862	4.7008	0.1146	7.9736	5.54667e+06	695629
D22_Brown_1	Brown	2022-12-01	8.8212	9.5203	9.8452	0.3249	14.9142	7600000	509582
D22_Brown_2	Brown	2022-12-01	2.3257	2.6618	2.7732	0.1114	7.86799	6060000	770210
D22_Brown_3	Brown	2022-12-01	4.972	5.3553	5.5563	0.201	10.8251	4400000	406463
D22_Brown_4	Brown	2022-12-01	1.165	1.3335	1.3945	0.061	6.20462	3.06667e+06	494255
D22_Brown_5	Brown	2022-12-01	12.2353	13.0047	13.2884	0.2837	13.5545	6280000	463316
D22_Pink_1	Pink	2022-12-01	9.532	10.1693	10.5749	0.4056	17.5776	7940000	451712
D22_Pink_2	Pink	2022-12-01	1.9152	2.1919	2.3734	0.1815	10.1815	5.14667e+06	505491
D22_Pink_3	Pink	2022-12-01	6.669	7.0552	7.3622	0.307	14.3234	3.43333e+06	239700
D22_Pink_4	Pink	2022-12-01	1.5827	1.7628	1.9353	0.1725	9.88449	2760000	279225
D22_Pink_5	Pink	2022-12-01	3.1311	3.5015	3.9187	0.4172	17.9604	6.38667e+06	355597
A23_Purple_1	Purple	2023-04-01	3.7218	4.2636	4.8499	0.5863	23.5413	4.28667e+06	182092
A23_Purple_2	Purple	2023-04-01	2.9014	3.181	3.3686	0.1876	10.3828	6.52667e+06	628601
A23_Purple_3	Purple	2023-04-01	3.1183	3.3821	3.5187	0.1366	8.69967	7.60667e+06	874363
A23_Purple_4	Purple	2023-04-01	6.2472	6.6788	6.8884	0.2096	11.1089	5.40667e+06	486696
A23_Purple_5	Purple	2023-04-01	6.9867	7.6471	7.8914	0.2443	12.2541	1.05867e+07	863927
A23_White_1	White	2023-04-01	3.2683	3.5886	3.7705	0.1819	10.1947	5460000	535571
A23_White_2	White	2023-04-01	2.9403	3.1959	3.2855	0.0896	7.14851	5.75333e+06	804829
A23_White_3	White	2023-04-01	3.4192	3.6319	3.7651	0.1332	8.58746	2.97333e+06	346241
A23_White_4	White	2023-04-01	4.5423	4.8436	5.0655	0.2219	11.5149	8620000	748598
A23_White_5	White	2023-04-01	4.3684	4.7619	4.9536	0.1917	10.5182	5.01333e+06	476636
A23_Orange_1	Orange	2023-04-01	3.6715	3.9947	4.1675	0.1728	9.89439	9640000	974290
A23_Orange_2	Orange	2023-04-01	4.065	4.2821	4.4972	0.2151	11.2904	5140000	455253
A23_Orange_3	Orange	2023-04-01	2.5438	2.8426	2.9642	0.1216	8.20462	7000000	853178
A23_Orange_4	Orange	2023-04-01	3.0933	3.3309	3.5197	0.1888	10.4224	4.67333e+06	448391
A23_Orange_5	Orange	2023-04-01	2.5789	2.7811	2.9071	0.126	8.34983	5.67333e+06	679455
A23_Brown_1	Brown	2023-04-01	3.1261	3.2646	3.3647	0.1001	7.49505	4.22667e+06	563928
A23_Brown_2	Brown	2023-04-01	2.1364	2.2249	2.3135	0.0886	7.11551	7.89333e+06	1.10931e+06
A23_Brown_3	Brown	2023-04-01	2.8352	3.1336	3.2921	0.1585	9.42244	8100000	859650
A23_Brown_4	Brown	2023-04-01	2.3358	2.6251	2.7696	0.1445	8.9604	14100000	1.57359e+06
A23_Brown_5	Brown	2023-04-01	3.0602	3.3378	3.4809	0.1431	8.91419	4960000	556416
A23_Pink_1	Pink	2023-04-01	3.499	3.7658	3.8741	0.1083	7.76568	5.01333e+06	645576
A23_Pink_2	Pink	2023-04-01	3.601	3.8645	4.0249	0.1604	9.48515	3.87333e+06	408358
A23_Pink_3	Pink	2023-04-01	1.3004	1.4553	1.5443	0.089	7.12871	3860000	541472
A23_Pink_4	Pink	2023-04-01	1.9278	2.0772	2.1632	0.086	7.0297	4.22667e+06	601258
A23_Pink_5	Pink	2023-04-01	3.224	3.4516	3.6174	0.1658	9.66337	5.24667e+06	542944
S22_Purple_1	Purple	2022-09-01	0.7586	0.9069	0.9699	0.063	6.27063	5200000	829263
S22_Purple_2	Purple	2022-09-01	4.9351	5.2156	5.3592	0.1436	8.93069	5280000	591220
S22_Purple_3	Purple	2022-09-01	1.205	1.3871	1.456	0.0689	6.46535	7.61333e+06	1.17756e+06
S22_Purple_4	Purple	2022-09-01	3.507	3.7829	3.9029	0.12	8.15182	6240000	765474
S22_Purple_5	Purple	2022-09-01	4.517	4.8192	4.979	0.1598	9.46535	7820000	826172
S22_White_1	White	2022-09-01	2.7889	3.1138	3.2434	0.1296	8.46865	4.60667e+06	543967
S22_White_2	White	2022-09-01	1.1977	1.329	1.4066	0.0776	6.75248	4.46667e+06	661486
S22_White_3	White	2022-09-01	1.051	1.1492	1.1918	0.0426	5.59736	5.67333e+06	1.01357e+06
S22_White_4	White	2022-09-01	1.2802	1.4956	1.5833	0.0877	7.08581	7.52667e+06	1.06222e+06
S22_White_5	White	2022-09-01	4.5192	4.808	4.9389	0.1309	8.51155	4.95333e+06	581954
S22_Orange_1	Orange	2022-09-01	1.1011	1.2201	1.3023	0.0822	6.90429	3500000	506931
S22_Orange_2	Orange	2022-09-01	1.3629	1.4831	1.5507	0.0676	6.42244	4.87333e+06	758798
S22_Orange_3	Orange	2022-09-01	2.3812	2.5611	2.6967	0.1356	8.66667	5.52667e+06	637692
S22_Orange_4	Orange	2022-09-01	2.4032	2.6464	2.7623	0.1159	8.0165	4.90667e+06	612071
S22_Orange_5	Orange	2022-09-01	1.1801	1.3775	1.4503	0.0728	6.59406	3400000	515616
S22_Brown_1	Brown	2022-09-01	0.532	0.6007	0.6522	0.0515	5.89109	4240000	719731
S22_Brown_2	Brown	2022-09-01	3.8257	4.0621	4.2024	0.1403	8.82178	2.00667e+06	227467
S22_Brown_3	Brown	2022-09-01	1.3527	1.5084	1.5777	0.0693	6.47855	6.98667e+06	1.07843e+06
S22_Brown_4	Brown	2022-09-01	2.7202	3.0503	3.2364	0.1861	10.3333	8.45333e+06	818065
S22_Brown_5	Brown	2022-09-01	1.5835	1.8178	1.9334	0.1156	8.0066	9.20667e+06	1.14988e+06
S22_Pink_1	Pink	2022-09-01	0.8087	0.9254	0.9737	0.0483	5.78548	4200000	725956
S22_Pink_2	Pink	2022-09-01	1.8821	2.1374	2.2542	0.1168	8.0462	4.44667e+06	552642
S22_Pink_3	Pink	2022-09-01	1.2137	1.3698	1.4434	0.0736	6.62046	4380000	661585
S22_Pink_4	Pink	2022-09-01	4.6127	4.8802	4.9751	0.0949	7.32343	5600000	764669
S22_Pink_5	Pink	2022-09-01	1.4701	1.669	1.7513	0.0823	6.90759	2260000	327176
S22_PurpleMonti_1	Purple Monti	2022-09-01	1.4334	1.5946	1.6939	0.0993	7.46865	5100000	682855
S22_PurpleMonti_2	Purple Monti	2022-09-01	1.8353	1.9925	2.1218	0.1293	8.45875	4.79333e+06	566672
S22_PurpleMonti_3	Purple Monti	2022-09-01	1.934	2.0799	2.1806	0.1007	7.51485	8.04667e+06	1.07077e+06
S22_PurpleMonti_4	Purple Monti	2022-09-01	0.4902	0.6032	0.643	0.0398	5.50495	3820000	693921
S22_PurpleMonti_5	Purple Monti	2022-09-01	0.8249	0.9531	1.0323	0.0792	6.80528	5780000	849340
D22_PurpleMonti_1	Purple Monti	2022-12-01	2.5969	2.8023	2.9437	0.1414	8.85809	5.22667e+06	590045
D22_PurpleMonti_2	Purple Monti	2022-12-01	1.4975	1.6528	1.7706	0.1178	8.07921	5.94667e+06	736046
D22_PurpleMonti_3	Purple Monti	2022-12-01	1.4594	1.6206	1.7267	0.1061	7.69307	6860000	891712
D22_PurpleMonti_4	Purple Monti	2022-12-01	2.2643	2.4243	2.5613	0.137	8.71287	8.29333e+06	951848
D22_PurpleMonti_5	Purple Monti	2022-12-01	2.5725	2.7717	2.9288	0.1571	9.37624	7740000	825491
A23_PurpleMonti_1	Purple Monti	2023-04-01	1.9606	2.1283	2.25	0.1217	8.20792	1.15467e+07	1.40677e+06
A23_PurpleMonti_2	Purple Monti	2023-04-01	1.0897	1.2152	1.2986	0.0834	6.94389	9.95333e+06	1.43339e+06
A23_PurpleMonti_3	Purple Monti	2023-04-01	1.6018	1.7743	1.9085	0.1342	8.62046	1.31333e+07	1.52351e+06
A23_PurpleMonti_4	Purple Monti	2023-04-01	2.2475	2.4661	2.6137	0.1476	9.06271	1.11467e+07	1.22995e+06
A23_PurpleMonti_5	Purple Monti	2023-04-01	4.4378	4.6615	4.8221	0.1606	9.49175	1.31933e+07	1.38998e+06
Aug23_PurpleMonti_1	Purple Monti	2023-08-01	3.146	3.4417	3.6155	0.1738	9.92739	7060000	711164
Aug23_PurpleMonti_2	Purple Monti	2023-08-01	2.8706	3.0884	3.2456	0.1572	9.37954	5.08667e+06	542315
Aug23_PurpleMonti_3	Purple Monti	2023-08-01	2.0026	2.2338	2.3642	0.1304	8.49505	5.41333e+06	637234
Aug23_PurpleMonti_4	Purple Monti	2023-08-01	2.7393	3.0016	3.1759	0.1743	9.94389	9380000	943292
Aug23_PurpleMonti_5	Purple Monti	2023-08-01	2.0572	2.2345	2.3834	0.1489	9.10561	8.55333e+06	939348
March_24_PurpleMonti_1	Purple Monti	2024-03-01	3.3864	3.6604	3.9889	0.3285	15.033	7.03333e+06	467859
March_24_PurpleMonti_2	Purple Monti	2024-03-01	0.7972	0.9381	1.0663	0.1282	8.42244	7000000	831113
March_24_PurpleMonti_3	Purple Monti	2024-03-01	1.6896	1.9228	2.2194	0.2966	13.9802	7260000	519306
March_24_PurpleMonti_4	Purple Monti	2024-03-01	1.4643	1.6438	1.8179	0.1741	9.93729	7.87333e+06	792302
March_24_PurpleMonti_5	Purple Monti	2024-03-01	1.1954	1.3627	1.5075	0.1448	8.9703	7.98667e+06	890346

## Sheet: Summary Data
2022-04-01
Colourmorph	Symbionts/surface area
White	423958
White	387947
White	584540
Brown	481277
Brown	402899
Brown	317033
Pink	283587
Pink	640521
2022-09-01
Colour	Symbionts/surface area
Purple	829263
Purple	591220
Purple	1.17756e+06
Purple	765474
Purple	826172
White	543967
White	661486
White	1.01357e+06
White	1.06222e+06
White	581954
Orange	506931
Orange	758798
Orange	637692
Orange	612071
Orange	515616
Brown	719731
Brown	227467
Brown	1.07843e+06
Brown	818065
Brown	1.14988e+06
Pink	725956
Pink	552642
Pink	661585
Pink	764669
Pink	327176
2022-12-01
Colour	Symbionts/surface area
Purple	334987
Purple	655916
Purple	928709
Purple	675491
Purple	946045
White	414245
White	835241
White	368628
White	941723
White	513229
Orange	830608
Orange	649311
Orange	866003
Orange	555500
Orange	695629
Brown	509582
Brown	770210
Brown	406463
Brown	494255
Brown	463316
Pink	451712
Pink	505491
Pink	239700
Pink	279225
Pink	355597
2023-04-01
Colour	Symbionts/surface area
Purple	182092
Purple	628601
Purple	874363
Purple	486696
Purple	863927
White	535571
White	804829
White	346241
White	748598
White	476636
Orange	974290
Orange	455253
Orange	853178
Orange	448391
Orange	679455
Brown	563928
Brown	1.10931e+06
Brown	859650
Brown	1.57359e+06
Brown	556416
Pink	645576
Pink	408358
Pink	541472
Pink	601258
Pink	542944
All data
White	423958
White	387947
White	584540
White	664959
Brown	402899
Brown	317033
Pink	283587
Pink	640521
Purple	829263
Purple	591220
Purple	1.17756e+06
Purple	765474
Purple	826172
White	543967
White	661486
White	1.01357e+06
White	1.06222e+06
White	581954
Orange	506931
Orange	758798
Orange	637692
Orange	612071
Orange	515616
Brown	719731
Brown	227467
Brown	1.07843e+06
Brown	818065
Brown	1.14988e+06
Pink	725956
Pink	552642
Pink	661585
Pink	764669
Pink	327176
Purple	334987
Purple	655916
Purple	928709
Purple	675491
Purple	946045
White	414245
White	835241
White	368628
White	941723
White	513229
Orange	830608
Orange	649311
Orange	866003
Orange	555500
Orange	695629
Brown	509582
Brown	770210
Brown	406463
Brown	494255
Brown	463316
Pink	451712
Pink	505491
Pink	239700
Pink	279225
Pink	355597
Purple	182092
Purple	628601
Purple	874363
Purple	486696
Purple	863927
White	535571
White	804829
White	346241
White	748598
White	476636
Orange	974290
Orange	455253
Orange	853178
Orange	448391
Orange	679455
Brown	563928
Brown	1.10931e+06
Brown	859650
Brown	1.57359e+06
Brown	556416
Pink	645576
Pink	408358
Pink	541472
Pink	601258
Pink	542944
Montipora
Timepoint	zoox/surface area
2022-09-01	682855
2022-09-01	566672
2022-09-01	1.07077e+06
2022-09-01	693921
2022-09-01	849340
2022-12-01	590045
2022-12-01	736046
2022-12-01	891712
2022-12-01	951848
2022-12-01	825491
2023-04-01	1.40677e+06
2023-04-01	1.43339e+06
2023-04-01	1.52351e+06
2023-04-01	1.22995e+06
2023-04-01	1.38998e+06
2023-08-01	711164
2023-08-01	542315
2023-08-01	637234
2023-08-01	943292
2023-08-01	939348
2024-03-01	467859
2024-03-01	831113
2024-03-01	519306
2024-03-01	792302
2024-03-01	890346

## Sheet: Zoox counts
Zoox Counts: Norfolk Island (Massives and Montis)
Sample ID	Colour	Timepoint	Rep 1 (20ul)	Rep 2 (20ul)	Rep 3 (20ul)	Average	(Total cells counted x 10,000)/1 x 2 (2ml resuspension)
							equation = average x 10 000/ 1 x 2
Brown_Apr23_1	Brown	2023-04-01	352	117	165	211.333	4.22667e+06
Brown_Apr23_2	Brown	2023-04-01	619	239	326	394.667	7.89333e+06
Brown_Apr23_3	Brown	2023-04-01	365	580	270	405	8100000
Brown_Apr23_4	Brown	2023-04-01	941	223	951	705	14100000
Brown_Apr23_5	Brown	2023-04-01	216	370	158	248	4960000
Purple_Apr23_1	Purple	2023-04-01	398	111	134	214.333	4.28667e+06
Purple_Apr23_2	Purple	2023-04-01	380	245	354	326.333	6.52667e+06
Purple_Apr23_3	Purple	2023-04-01	276	675	190	380.333	7.60667e+06
Purple_Apr23_4	Purple	2023-04-01	376	204	231	270.333	5.40667e+06
Purple_Apr23_5	Purple	2023-04-01	793	390	405	529.333	1.05867e+07
White_Apr23_1	White	2023-04-01	359	190	270	273	5460000
White_Apr23_2	White	2023-04-01	339	271	253	287.667	5.75333e+06
White_Apr23_3	White	2023-04-01	155	168	123	148.667	2.97333e+06
White_Apr23_4	White	2023-04-01	474	253	566	431	8620000
White_Apr23_5	White	2023-04-01	234	188	330	250.667	5.01333e+06
Orange_Apr23_1	Orange	2023-04-01	321	590	535	482	9640000
Orange_Apr23_2	Orange	2023-04-01	287	185	299	257	5140000
Orange_Apr23_3	Orange	2023-04-01	261	460	329	350	7000000
Orange_Apr23_4	Orange	2023-04-01	226	155	320	233.667	4.67333e+06
Orange_Apr23_5	Orange	2023-04-01	234	326	291	283.667	5.67333e+06
Pink_Apr23_1	Pink	2023-04-01	364	169	219	250.667	5.01333e+06
Pink_Apr23_2	Pink	2023-04-01	258	168	155	193.667	3.87333e+06
Pink_Apr23_3	Pink	2023-04-01	193	137	249	193	3860000
Pink_Apr23_4	Pink	2023-04-01	186	297	151	211.333	4.22667e+06
Pink_Apr23_5	Pink	2023-04-01	347	156	284	262.333	5.24667e+06
Brown_Dec22_1	Brown	2022-12-01	479	414	247	380	7600000
Brown_Dec22_2	Brown	2022-12-01	549	226	134	303	6060000
Brown_Dec22_3	Brown	2022-12-01	282	239	139	220	4400000
Brown_Dec22_4	Brown	2022-12-01	171	150	139	153.333	3.06667e+06
Brown_Dec22_5	Brown	2022-12-01	320	247	375	314	6280000
Purple_Dec22_1	Purple	2022-12-01	300	285	246	277	5540000
Purple_Dec22_2	Purple	2022-12-01	231	384	339	318	6360000
Purple_Dec22_3	Purple	2022-12-01	441	400	370	403.667	8.07333e+06
Purple_Dec22_4	Purple	2022-12-01	327	343	165	278.333	5.56667e+06
Purple_Dec22_5	Purple	2022-12-01	525	302	349	392	7840000
White_Dec22_1	White	2022-12-01	236	118	204	186	3720000
White_Dec22_2	White	2022-12-01	320	301	538	386.333	7.72667e+06
White_Dec22_3	White	2022-12-01	209	156	179	181.333	3.62667e+06
White_Dec22_4	White	2022-12-01	531	137	263	310.333	6.20667e+06
White_Dec22_5	White	2022-12-01	239	335	268	280.667	5.61333e+06
Orange_Dec22_1	Orange	2022-12-01	292	599	292	394.333	7.88667e+06
Orange_Dec22_2	Orange	2022-12-01	264	347	308	306.333	6.12667e+06
Orange_Dec22_3	Orange	2022-12-01	572	378	337	429	8580000
Orange_Dec22_4	Orange	2022-12-01	152	249	215	205.333	4.10667e+06
Orange_Dec22_5	Orange	2022-12-01	328	186	318	277.333	5.54667e+06
Pink_Dec22_1	Pink	2022-12-01	443	463	285	397	7940000
Pink_Dec22_2	Pink	2022-12-01	147	242	383	257.333	5.14667e+06
Pink_Dec22_3	Pink	2022-12-01	184	183	148	171.667	3.43333e+06
Pink_Dec22_4	Pink	2022-12-01	129	104	181	138	2760000
Pink_Dec22_5	Pink	2022-12-01	407	433	118	319.333	6.38667e+06
Brown_Sept22_1	Brown	2022-09-01	187	237	212	212	4240000
Brown_Sept22_2	Brown	2022-09-01	130	90	81	100.333	2.00667e+06
Brown_Sept22_3	Brown	2022-09-01	384	369	295	349.333	6.98667e+06
Brown_Sept22_4	Brown	2022-09-01	459	438	371	422.667	8.45333e+06
Brown_Sept22_5	Brown	2022-09-01	422	514	445	460.333	9.20667e+06
Purple_Sept22_1	Purple	2022-09-01	258	252	270	260	5200000
Purple_Sept22_2	Purple	2022-09-01	281	268	243	264	5280000
Purple_Sept22_3	Purple	2022-09-01	364	390	388	380.667	7.61333e+06
Purple_Sept22_4	Purple	2022-09-01	338	356	242	312	6240000
Purple_Sept22_5	Purple	2022-09-01	458	314	401	391	7820000
White_Sept22_1	White	2022-09-01	139	259	293	230.333	4.60667e+06
White_Sept22_2	White	2022-09-01	191	270	209	223.333	4.46667e+06
White_Sept22_3	White	2022-09-01	265	367	219	283.667	5.67333e+06
White_Sept22_4	White	2022-09-01	258	450	421	376.333	7.52667e+06
White_Sept22_5	White	2022-09-01	205	208	330	247.667	4.95333e+06
Orange_Sept22_1	Orange	2022-09-01	103	211	211	175	3500000
Orange_Sept22_2	Orange	2022-09-01	277	142	312	243.667	4.87333e+06
Orange_Sept22_3	Orange	2022-09-01	438	143	248	276.333	5.52667e+06
Orange_Sept22_4	Orange	2022-09-01	209	258	269	245.333	4.90667e+06
Orange_Sept22_5	Orange	2022-09-01	127	205	178	170	3400000
Pink_Sept22_1	Pink	2022-09-01	199	254	177	210	4200000
Pink_Sept22_2	Pink	2022-09-01	278	171	218	222.333	4.44667e+06
Pink_Sept22_3	Pink	2022-09-01	255	236	166	219	4380000
Pink_Sept22_4	Pink	2022-09-01	267	366	207	280	5600000
Pink_Sept22_5	Pink	2022-09-01	100	141	98	113	2260000
Pink_Apr22_1	Pink	2022-04-01	73	237	72	127.333	2.54667e+06
Pink_Apr22_2	Pink	2022-04-01	528	308	114	316.667	6.33333e+06
Brown_Apr22_1	Brown	2022-04-01	322	228	297	282.333	5.64667e+06
Brown_Apr22_4	Brown	2022-04-01	370	160	348	292.667	5.85333e+06
Brown_Apr22_5	Brown	2022-04-01	200	196	223	206.333	4.12667e+06
White_Apr22_3	White	2022-04-01	178	359	198	245	4900000
White_Apr22_4	White	2022-04-01	235	134	182	183.667	3.67333e+06
White_Apr22_5	White	2022-04-01	415	392	288	365	7300000
Montipora
Sample ID	Colour	Timepoint	Rep 1 (20ul)	Rep 2 (20ul)	Rep 3 (20ul)	Average	(Total cells counted x 10,000)/1 x 2 (2ml resuspension)
Monti_Sept22_1	Purple	2022-09-01	284	224	257	255	5100000
Monti_Sept22_2	Purple	2022-09-01	243	209	267	239.667	4.79333e+06
Monti_Sept22_3	Purple	2022-09-01	491	482	234	402.333	8.04667e+06
Monti_Sept22_4	Purple	2022-09-01	191	148	234	191	3820000
Monti_Sept22_5	Purple	2022-09-01	278	316	273	289	5780000
Monti_Dec22_1	Purple	2022-12-01	262	251	271	261.333	5.22667e+06
Monti_Dec22_2	Purple	2022-12-01	371	270	251	297.333	5.94667e+06
Monti_Dec22_3	Purple	2022-12-01	365	245	419	343	6860000
Monti_Dec22_4	Purple	2022-12-01	580	245	419	414.667	8.29333e+06
Monti_Dec22_5	Purple	2022-12-01	413	307	441	387	7740000
Monti_Apr23_1	Purple	2023-04-01	626	427	679	577.333	1.15467e+07
Monti_Apr23_2	Purple	2023-04-01	506	545	442	497.667	9.95333e+06
Monti_Apr23_3	Purple	2023-04-01	706	676	588	656.667	1.31333e+07
Monti_Apr23_4	Purple	2023-04-01	500	591	581	557.333	1.11467e+07
Monti_Apr23_5	Purple	2023-04-01	595	746	638	659.667	1.31933e+07
Monti_Aug23_1	Purple	2023-08-01	361	309	389	353	7060000
Monti_Aug23_2	Purple	2023-08-01	262	298	203	254.333	5.08667e+06
Monti_Aug23_3	Purple	2023-08-01	272	317	223	270.667	5.41333e+06
Monti_Aug23_4	Purple	2023-08-01	352	564	491	469	9380000
Monti_Aug23_5	Purple	2023-08-01	399	424	460	427.667	8.55333e+06
Monti_Mar24_1	Purple	2024-03-01	482	340	233	351.667	7.03333e+06
Monti_Mar24_2	Purple	2024-03-01	353	359	338	350	7000000
Monti_Mar24_3	Purple	2024-03-01	337	300	452	363	7260000
Monti_Mar24_4	Purple	2024-03-01	362	346	473	393.667	7.87333e+06
Monti_Mar24_5	Purple	2024-03-01	420	307	471	399.333	7.98667e+06
